# Supplementary material for: Multi-Stage Transcriptome Analysis Revealed the Growth Mechanism of Feathers and Hair Follicles during Induction Molting by Fasting in the Late Stage of Egg Laying
Source: Biology (Basel). 2023 Oct 19;12(10):1345. doi: 10.3390/biology12101345 (PMC10603888; doi:10.3390/biology12101345)
Supplement: Supplementary file 1 [file biology-12-01345-s001.zip]

Archive with 1 entries (1 files):
- biology-2592238-supplementary.pdf
